# Supplementary material for: An Artificial Intelligence-Based Automatic Classifier for the Presence of False Lumen Thrombosis After Frozen Elephant Trunk Operation
Source: Diagnostics (Basel). 2024 Dec 18;14(24):2853. doi: 10.3390/diagnostics14242853 (PMC11675686; doi:10.3390/diagnostics14242853)
Supplement: Supplementary file 1 [file diagnostics-14-02853-s001.zip]

Archive with 1 entries (1 files):
- diagnostics-3329371-supplementary.avi
